# Supplementary material for: Early consequences of allopolyploidy alter floral evolution in Nicotiana (Solanaceae)
Source: BMC Plant Biol. 2019 Apr 27;19:162. doi: 10.1186/s12870-019-1771-5 (PMC6486959; doi:10.1186/s12870-019-1771-5)
Supplement: Supplementary file 1 — Table S1. GenBank accession numbers for all sequences used. (XLSX 15 kb) [file 12870_2019_1771_MOESM1_ESM.xlsx]

## Sheet: Sheet1
Taxa	ADH	GLO	GS	ITS	LFY-FLO	MADSFUL	WAXY	trnL-F	trnS-G	matK	ndhF	TrnHR	rpoC1	trnK	accD	rbcL
Anthocercis_gracilis				AJ492457
Anthocercis_intricata	FN561723					FN562113	FN562158	AY098674	AJ585001	AJ585861	AY098707
Anthocercis_sylvicola			FN568484
Anthocercis_viscosa
Cyphanthera_microphylla					FN561678			AY098685	AJ585013	AJ585873	AY098717
Cyphanthera_myosotidea				AJ492422
Symonanthus_aromaticus			FN568486
Symonanthus_bancroftii	FN561725	FN561960		AJ492456	FN561679	FN562114		AY098694	AJ585020	AJ585879	AY098724
Nicotiana_acuminata	FN561704			AJ492426	FN561658	FN562094	FN562138	AJ577428	AJ584979	AJ585849	AJ585924
Nicotiana_alata	FN561685	FN561925		AJ492424	FN561635	FN561962	FN562115	AJ577436	AJ584987	AB040000	AJ585932	AM286750	AM286757	AM286764	AM286771	AM286778
Nicotiana_arentsii_1	HE962573		FN568400	AJ492437				AJ577415	AJ584966	AJ585844	AJ585911
Nicotiana_arentsii_2			FN568401
Nicotiana_attenuata	HE962544		FN568402		HE962966			AJ577401	AJ584953	AJ585837	AJ585898
Nicotiana_benavidesii	FN561698	FN561935	FN568403	AJ492411	FN561652	FN562088	FN562132	AJ577402	AJ584954	AB039991	AJ585899
Nicotiana_bonariensis	FN561686		FN568404	AJ492382	FN561636	FN561963		AJ577434	AJ584985	AB039986	AJ585930	AM286751	AM286758	AM286765	AM286772	AM286779
Nicotiana_clevelandii_1	HE962545		FN568407		HE962967			AJ577429	AJ584980	AJ585850	AJ585925
Nicotiana_clevelandii_2			FN568408	AJ402444	HE962968
Nicotiana_cordifolia	FN561699	FN561936	FN568409	AJ492440	FN561653	FN562089	FN562133	AJ577430	AJ584981	AJ585851	AJ585926
Nicotiana_corymbosa	FN561705	FN561941	FN568410	AJ492388	FN561659	FN562095	FN562139	AJ577431	AJ584982	AJ585852	AJ585927
Nicotiana_forgetiana	FN561688		FN568418	AJ491419	FN561639	FN561964		AJ577400	AJ584952	AB040001	AJ585897	AM286752	AM286759	AM286766	AM286773	AM286780
Nicotiana_kawakamii	FN561711	FN561946	FN568429		FN561665	FN562101	FN562145	AJ577416	AJ584967	AJ585845	AJ585912
Nicotiana_knightiana	FN561700	FN561937	FN568430	AJ492412	FN561654	FN562090	FN562134	AJ577417	AJ584968	AB039989	AJ585913
Nicotiana_langsdorffii	FN561690	FN561926	FN568431	AJ492384	FN561641	FN561966	FN562120	AJ577440	AJ584991	AB039999	AJ585936	AM286753	AM286760	AM286767	AM286774	AM286781
Nicotiana_longiflora	FN561691	FN561927	FN568433	AJ492385		FN561967	FN562121	AJ577399	AJ584951	AB040002	AJ585896	AM286754	AM286761	AM286768	AM286775	AM286782
Nicotiana_miersii		FN561943	FN568438	AJ492429		FN562097	FN562141	AJ577423	AJ584974	AJ585848	AJ585919
Nicotiana_mutabilis	FN561692	FN561929	FN568439		FN561644		FN562122
Nicotiana_nesophila_1	HE962548		FN568440	AJ492442	HE962971			AJ577441	AJ584992	AJ585854	AJ585937
Nicotiana_nesophila_2			FN568441		HE962972
Nicotiana_noctiflora	FN561696		FN568442	AJ492432	FN561649	FN562085	FN562130	AJ577424	AJ584975	AB040006	AJ585920
Nicotiana_nudicaulis_1	HE962549	XXXXXXXX	FN568443	AJ492416	HE962973		XXXXXXXX	AJ577412	AJ584964	AB040013	AJ585909
Nicotiana_nudicaulis_2	HE962550	XXXXXXXX	FN568444		HE962974		XXXXXXXX
Nicotiana_obtusifolia_var_obtusifolia	FN561716	FN561951	FN568445	AJ492430	FN561670	FN562105	FN562150
Nicotiana_obtusifolia_var_palmeri	FN561717	FN561952	FN568449	AJ922451	FN561671	FN562106	FN562151
Nicotiana_otophora	FN561712	FN561947	FN568448		FN561666	FN562102	FN562146	AJ577418	AJ584969	AJ585846	AJ585915
Nicotiana_paniculata	FN561701	FN561938	FN568450	AJ492413	FN561655	FN562091	FN562135	AJ577398	AJ584950	AB039988	AJ585895
Nicotiana_pauciflora	FN561708		FN568451	AJ492428	FN561662	FN562098	FN562142	AJ577407	AJ584959	AJ585839	AJ585904
Nicotiana_petunioides	FN561697	FN561934	FN568452	AJ492431	FN561650	FN562086	FN562131	AJ577425	AJ584976	AB040008	AJ585921
Nicotiana_plumbaginifolia	FN561693	FN561931	FN568453	AJ492386		FN561968	FN562127	AJ577397	AJ584949	AB040003	AJ585894	AM286755	AM286762	AM286769	AM286776	AM286783
Nicotiana_quadrivalvis_1	HE962547	XXXXXXXX	FN568454		HE962969		XXXXXXXX	AJ577437	AJ584988	AB040012	AJ585933
Nicotiana_quadrivalvis_2	HE962546	XXXXXXXX	FN568455	AJ492452	HE962970		XXXXXXXX
Nicotiana_raimondii	FN561702	FN561939	FN568456	AJ492414	FN561656	FN562092	FN562136	AJ577408	AJ584960	AJ585840	AJ585905
Nicotiana_'rastroensis'								KPN756708		KPN756808	KPN756861
Nicotiana_repanda_1	HE962551	XXXXXXXX	FN568457	AJ492418	HE962975		XXXXXXXX	AJ577427	AJ584978	AB040004	AJ585923
Nicotiana_repanda_2	HE962552	XXXXXXXX	FN568458		HE962976
Nicotiana_rustica_1	HE962555		FN568461	AJ492415	HE962979			AJ577439	AJ584990	AB039992	AJ585935
Nicotiana_rustica_2	HE962554		FN568462
Nicotiana_setchellii			FN568463	AJ492421
Nicotiana_solanifolia	FN561703	FN561940	FN568464	AJ492441	FN561657	FN562093	FN562137	AJ577433	AJ584984	AB039990	AJ585929
Nicotiana_stocktonii_1	HE962553		FN568466	AJ492443	HE962977			AJ577426	AJ584977	AB040005	AJ585922
Nicotiana_stocktonii_2			FN568467		HE962978
Nicotiana_sylvestris	FN561710	FN561945	FN568470	AJ492423	FN561664	FN562100	FN562144	AJ577396	AJ584948	AB039998	AJ585893	AM286756	AM286763	AM286770	AM286777	AM286784
Nicotiana_tabacum_1	HE962542		FN568471		HE962964			AJ577435	AJ584986	Z00044	AJ585931
Nicotiana_tabacum_2	HE962543		FN568472	AJ492447	HE962965
Nicotiana_thyrsiflora	FN561720	FN561956	FN568473	AJ492436	FN561675	FN562110	FN562155	AJ577455	AJ585029	AJ585888	AJ585949
Nicotiana_tomentosa	FN561713	FN561948	FN568474	AJ492449	FN561667	FN562103	FN562147	AJ577421	AJ584972	AB039993	AJ585917
Nicotiana_tomentosiformis	FN561715	FN561950	FN568475	AJ492420	FN561669	FN562104	FN562149	AJ577420	AJ584971	AJ585847	AJ585916
Nicotiana_undulata	FN561721	FN561957	FN568480	AJ492434	FN561676	FN562111	FN562156	AJ577419	AJ584970	AB039996	AJ585915
Nicotiana_wigandioides		FN561958	FN568483	AJ492435		FN562112	FN562157	AJ577411	AJ584963	AJ585843	AJ585908
